# Supplementary material for: Ligand and Structure-Based Virtual Screening in Combination, to Evaluate Small Organic Molecules as Inhibitors for the XIAP Anti-Apoptotic Protein: The Xanthohumol Hypothesis
Source: Molecules. 2022 Jul 28;27(15):4825. doi: 10.3390/molecules27154825 (PMC9369490; doi:10.3390/molecules27154825)
Supplement: Supplementary file 1 [file molecules-27-04825-s001.zip]

Archive with 1 entries (1 files):
- molecules-1798949-supplementary.pdf
